# Supplementary material for: The Characterization of chIFITMs in Avian Coronavirus Infection In Vivo, Ex Vivo and In Vitro
Source: Genes (Basel). 2020 Aug 10;11(8):918. doi: 10.3390/genes11080918 (PMC7464837; doi:10.3390/genes11080918)
Supplement: Supplementary file 1 [file genes-11-00918-s001.zip]

Archive with 1 entries (1 files):
- genes-888973-supplementary.docx
